# Supplementary material for: Synthesis, Structural Investigations, and In Vitro/In Silico Bioactivities of Flavonoid Substituted Biguanide: A Novel Schiff Base and Its Diorganotin (IV) Complexes
Source: Molecules. 2022 Dec 14;27(24):8874. doi: 10.3390/molecules27248874 (PMC9783859; doi:10.3390/molecules27248874)
Supplement: Supplementary file 1 [file molecules-27-08874-s001.zip]

Archive with 1 entries (1 files):
- molecules-2061893-supplementary.pdf
